# Supplementary material for: LoG-staging: a rectal cancer staging method with LoG operator based on maximization of mutual information
Source: BMC Med Imaging. 2025 Mar 6;25:78. doi: 10.1186/s12880-025-01610-7 (PMC11887235; doi:10.1186/s12880-025-01610-7)
Supplement: Supplementary file 1 — Supplementary Material 1. [file 12880_2025_1610_MOESM1_ESM.zip]

Archive with 17 entries (17 files):
- T21-eps-converted-to.pdf
- T31-eps-converted-to.pdf
- T32-eps-converted-to.pdf
- T34-eps-converted-to.pdf
- T13-eps-converted-to.pdf
- T22-eps-converted-to.pdf
- T23-eps-converted-to.pdf
- T24-eps-converted-to.pdf
- T33-eps-converted-to.pdf
- T41-eps-converted-to.pdf
- T42-eps-converted-to.pdf
- T43-eps-converted-to.pdf
- T44-eps-converted-to.pdf
- legend for supplementary files.txt
- T11-eps-converted-to.pdf
- T12-eps-converted-to.pdf
- T14-eps-converted-to.pdf
