# Supplementary material for: LoG-staging: a rectal cancer staging method with LoG operator based on maximization of mutual information
Source: BMC Med Imaging. 2025 Mar 6;25:78. doi: 10.1186/s12880-025-01610-7 (PMC11887235; doi:10.1186/s12880-025-01610-7)
Supplement: Supplementary file 1 — Supplementary Material 1. [file 12880_2025_1610_MOESM1_ESM.zip › legend for supplementary files.txt]

T11-eps-converted-to.pdf   illustration of T1WI image of rectal cancer from pathological stage T1
T12-eps-converted-to.pdf   illustration of T2WI image of rectal cancer from pathological stage T1
T13-eps-converted-to.pdf   illustration of ET1WI image of rectal cancer from pathological stage T1
T14-eps-converted-to.pdf   illustration of DWI image of rectal cancer from pathological stage T1

T21-eps-converted-to.pdf   illustration of T1WI image of rectal cancer from pathological stage T2
T22-eps-converted-to.pdf   illustration of T2WI image of rectal cancer from pathological stage T2
T23-eps-converted-to.pdf   illustration of ET1WI image of rectal cancer from pathological stage T2
T24-eps-converted-to.pdf   illustration of DWI image of rectal cancer from pathological stage T2

T31-eps-converted-to.pdf   illustration of T1WI image of rectal cancer from pathological stage T3
T32-eps-converted-to.pdf   illustration of T2WI image of rectal cancer from pathological stage T3
T33-eps-converted-to.pdf   illustration of ET1WI image of rectal cancer from pathological stage T3
T34-eps-converted-to.pdf   illustration of DWI image of rectal cancer from pathological stage T3

T41-eps-converted-to.pdf   illustration of T1WI image of rectal cancer from pathological stage T4
T42-eps-converted-to.pdf   illustration of T2WI image of rectal cancer from pathological stage T4
T43-eps-converted-to.pdf   illustration of ET1WI image of rectal cancer from pathological stage T4
T44-eps-converted-to.pdf   illustration of DWI image of rectal cancer from pathological stage T4
